# Supplementary material for: Single-Cell RNA-Sequencing Identifies Infrapatellar Fat Pad Macrophage Polarization in Acute Synovitis/Fat Pad Fibrosis and Cell Therapy
Source: Bioengineering (Basel). 2021 Oct 29;8(11):166. doi: 10.3390/bioengineering8110166 (PMC8615266; doi:10.3390/bioengineering8110166)
Supplement: Supplementary file 1 [file bioengineering-08-00166-s001.zip]

Archive with 1 entries (1 files):
- bioengineering-1395622-supplementary.pdf
